# Supplementary material for: The central amygdala recruits mesocorticolimbic circuitry for pursuit of reward or pain
Source: Nat Commun. 2020 Jun 1;11:2716. doi: 10.1038/s41467-020-16407-1 (PMC7264246; doi:10.1038/s41467-020-16407-1)
Supplement: Supplementary file 6 — Source Data File [file 41467_2020_16407_MOESM6_ESM.xlsx]

## Sheet: Figure 1 and Supp Figure 1D
Figure 1 Fos Plume Counts and Figure S1D
Group	baseline	baseline	Ctrl shockrod	chr2 cocaine	chr2 cocaine	ctrl shockgrid	ctrl shockgrid	ctrl shockgrid	ctrl shockgrid	chr2 shockrod	chr2 shockrod	chr2 laser	chr2 laser	Ctrl shockrod	chr2 shockrod	chr2 shockrod	chr2 sucrose	chr2 shockrod	chr2 shockrod	chr2 sucrose	chr2 laser	chr2 laser	chr2 shockrod	chr2 shockrod	chr2 shockrod	chr2 shockrod	chr2 shockrod	chr2 shockrod	Ctrl shockrod	Ctrl shockrod	Ctrl shockrod	ctrl laser	ctrl laser		Chr2 + laser vs. normal 3x
Picture	10167 Lt	10167 Rt	10274L	10360R	10360L	10309R	10309L	10308L	10308R	10276R	10276L	10275R	10275L	10274R	10059R	10299R	10361R	10300R	10300L	10361L	10301L	10301R	10027R	10027L	10040R	10040L	10053L	10042R	10042L	10271R	10271L	10270R	10270L		vs. normal	3X	Picture	N	NE	E	SE	S	SW	W	NW
NE1	0	0	0	1	5	0	0	0	0	1	0	2	0	0	1	2	0	0	0	0	0	0	0	0	0	0	0	0	0	0	0	0	0				9907L	0.3	0.3	0.3	0.25	0.45	0.25	0.2	0.3
NE2	0	0	0	0	1	0	0	0	0	0	1	1	0	0	1	12	0	0	1	0	0	1	0	0	0	0	0	0	0	0	0	0	1				9907R	0	0.3	0.25	0.35	0.15	0.2	0.25	0.4
NE3	0	0	0	0	0	0	0	1	0	1	0	1	0	1	0	2	0	0	0	1	0	2	0	0	0	0	3	1	0	2	0	0	0				9908L	0.1	0	0.3	0.3	0.2	0.2	0.1	0
NE4	0	0	1	0	0	1	0	0	0	0	2	0	0	1	0	0	0	1	0	0	0	0	0	0	0	0	0	0	0	0	0	0	0				9908R	0.25	0	0	0	0	0	0.15	0
NE5	0	0	0	0	0	1	0	0	1	0	1	0	0	0	0	0	0	0	0	1	0	0	0	0	0	0	1	1	0	0	0	0	2				9909L	0.3	0.2	0.2	0	0	0.2	0.2	0.2
NE6	0	0	0	0	0	0	0	0	0	0	0	0	1	0	0	0	0	0	0	0	0	1	0	0	0	0	0	0	0	0	0	0	1				9909R	0	0.2	0.2	0	0	0.35	0	0
NE7	0	0	0	0	0	0	0	0	1	0	0	2	1	0	0	0	0	1	0	0	0	0	0	0	0	0	0	0	0	0	0	0	1
NE8	0	0	0	0	0	0	0	0	0	0	0	0	1	0	0	0	0	0	0	0	0	0	0	0	0	0	0	1	0	0	0	0	0					0.158333	0.166667	0.208333	0.15	0.133333	0.2	0.15	0.15
NE9	0	0	0	0	0	0	0	0	0	0	0	1	0	0	0	0	0	0	0	0	0	0	0	0	0	0	0	0	0	0	0	0	0		Avg. radius	0.164583		0.0540062	0.0516398	0.0421166	0.0632456	0.0672593	0.0430946	0.0338062	0.0665475
NE10	0	0	0	0	0	0	0	0	0	0	0	0	0	0	0	0	0	0	0	0	0	0	0	0	0	0	0	0	0	0	0	0	0		volume	0.00406
E1	0	0	0	1	6	0	0	0	0	2	0	1	0	0	0	0	0	0	0		0	2	0	0	0	0	0	0	0	0	0	0	1
E2	0	0	0	0	1	0	0	0	0	0	0	1	0	0	1	2	0	0	0	1	0	0	0	0	0	0	0	0	0	0	0	0	0		Chr2 + laser vs. normal		Picture	N	NE	E	SE	S	SW	W	NW
E3	0	0	0	0	1	0	2	0	0	0	0	0	0	0	0	2	0	0	0	0	0	1	0	0	0	0	1	0	0	0	0	0	0		vs. normal	2X	9907L	0.3	0.5	0.3	0.35	0.45	0.3	0.2	0.45
E4	0	0	2	0	0	3	0	0	0	1	1	0	1	0	0	0	0	0	0	0	0	0	0	0	0	1	2	0	0	0	2	0	0				9907R	0.3	0.4	0.45	0.35	0.5	0.3	0.3	0.4
E5	0	1	0	0	0	0	0	0	0	0	0	0	1	0	0	0	0	0	0	0	0	0	0	0	0	0	0	0	0		1	0	0				9908L	0.1	0.25	0.4	0.35	0.35	0.3	0.2	0.2
E6	1	2	1	0	0	0	0	0	0	1	2	0	1	0	0	0	0	2	0	1	0	0	1	0	0	0	1	0	0	0	1	0	0				9908R	0.25	0.2	0	0	0.2	0.25	0.4	0.05
E7	0	0	1	0	0	0	0	0	0	0	1	2	0	0	0	0	0	0	0	0	0	0	1	0	0	0	0	0	0	0	0	0	0				9909L	0.2	0.2	0.2	0.2	0	0.3	0.2	0.2
E8	0	0	0		0	0	0	0	0	0	0	0	1	0	0	0	0	0	0	0	0	0	0	0	0	0	0	0	0	0	0	0	0				9909R	0.35	0.05	0.2	0	0.2	0.2	0.3	0
E9	0	0	0	0	0	0	0	0	0	0	0	0	1	0	0	0	0	0	0	0	0	0	0	0	0	0	0	0	0	0	0	0	0
E10	0	0	0	0	0	0	0	0	0	0	0	2	0	0	0	0	0	0	0	0	0	0	0	0	0	0	0	0	0	0	0	0	0					0.25	0.266667	0.258333	0.208333	0.283333	0.275	0.266667	0.216667
SE1	1	1	0	0	7	0	0	2	0	4	0	0	0	0	1	0	0	0	0	0	0	1	0	0	0	0	0	0	0	0	0	0	1					0.0338062	0.060553	0.0614313	0.0648258	0.0703732	0.0158114	0.0308607	0.068313
SE2	1	1	0	1	0	0	0	0	0	3	0	0	0	0	0	0	0	0	0	1	0	0	0	0	0	0	0	0	0	0	0	0	1		Avg. radius	0.253125
SE3	2	1	1	0	0	0	0	0	0	1	0	0	0	1	1	0	0	1	0	0	0	2	1	0	1	0	1	0	0	1	0	0	0		volume	0.00406
SE4	0	0	0	0	0	0	0	0	0	3	0	0	0	0	0	0	1	0	0	0	0	0	0	0	0	0	0	1	0	0	0	1	1				Picture	N	NE	E	SE	S	SW	W	NW
SE5	0	0	0	0	1	0	0	0	0	2	0	0	1	0	0	0	1	0	0	0	0	0	0	1	0	0	0	0	0	0	0	0	0		Chr2 + laser vs. vehicle 3x		9907L	0.25	0.2	0.2	0.15	0	0.2	0.2	0.2
SE6	0	0	0	0	0	0	0	0	0	0	0	1	0	1	0	0	0	0	0	0	0	0	0	1	0	0	0	0	0	0	0	0	0		vs. vehicle	3X	9907R	0	0.2	0.2	0.35	0.4	0.4	0.2	0.4
SE7	1	0	0	0	0	2	0	0	0	0	0	1	0	0	0	0	0	0	2	0	0	0	0	0	0	0	0	0	0	0	0	0	0				9908L	0.05	0	0	0.2	0.25	0.45	0	0
SE8	1	1	0	0	0	0	0	1	1	3	2	1	1	0	0	0	0	0	0	0	0	0	0	0	0	0	0	0	0	0	0	0	1				9908R	0	0	0	0	0	0	0	0
SE9	0	0	0	0	0	0	0	0	0	0	0	0	0	0	0	0	0	0	0	0	0	0	0	0	0	0	0	0	0	0		0	0				9909L	0.4	0	0	0	0	0	0	0.2
SE10	0	0	0	0	0	0	0	0	0	2	2	1	0	0	0	2	0	0	0	0	0	0	0	0	0	0	0	0	0	0		0	1				9909R	0	0	0	0	0	0	0	0
S1	0	2	0	1	3	0	0	0	0	1	0	1	0	0	2	0	0	0	0	0	0	0	0	0	0		0	0	0	0	0	0	0
S2	0	2	0	0	6	0	0	0	0	5	1	0	0	0	1	0	0	0	0	0	0	0	0	0	0	0	0	0	0	0	0	0	0					0.116667	0.0666667	0.0666667	0.116667	0.108333	0.175	0.0666667	0.133333
S3	0	0	0	0	6	0	1	0	0	8	0	0	1	0	0	0	0	0	0	0	0	0	0	0	0	0	0	0	0	0	0	0	0		Avg. radius	0.10625		0.0691215	0.0421637	0.0421637	0.0586894	0.0712	0.0853913	0.0421637	0.0666667
S4	0	0	0	0	10	0	0	1	0	8	1	1	0	0	0	1	0	0	0	0	0	0	0	0	0	0	0	0	0	0	0	0	0		volume
S5	2	0	0	0	3	0	0	0	1	2	1	0	0	0	2	1	0	0	0	0	2	0	0	0	0	0	0	0	0	0	0	0	0
S6	0	1	0	0	6	0	0	0	0	3	1	0	0	0	0	0	0	0	0	0	0	0	0	0	0	0	1	0	0	0	0	0	0				Picture	N	NE	E	SE	S	SW	W	NW
S7	1	0	0	0	9	0	0	0	1	3	0	0	0	0	0	0	0	0	1	0	1	0	0	0	0	0	0	0	0	0	0	2	0				9907L	0.25	0.25	0.25	0.25	0.45	0.35	0.35	0.4
S8	2	0	0	0	1	0	0	0	0	3	3	1	0	1	0	0	0	0	0	0	0	0	0	0	0	0	0	0	0	0	0	0	0		Chr2 + laser vs. vehicle		9907R	0	0.2	0.45	0.2	0.25	0.2	0.25	0.4
S9	0	0	0	0	2	0	0	0	0	3	0	0	1	0	0	0	0	0	0	0	0	0	0	0	0	1	0	0	0	0	1	0	0		vs. vehicle	2X	9908L	0.05	0	0	0.25	0.3	0.45	0.1	0.2
S10	0	1	1	0	8	0	0	0	0	3	1	0	0	2	0	0	0	0	1	0	0	0	0	0	0	0	0	0	0	0	0	0	1				9908R	0	0.2	0	0	0	0	0	0
SW1	0	1	0	0	0	0	1	0	0	1	1	1	0	0	0	0	0	0	0	0	0	0	0	0	0	0	0	0	0	0	0	1	0				9909L	0.15	0.2	0.2	0	0	0.2	0.15	0.2
SW2	0	1	0	0	1	0	0	0	0	0	0	1	0	0	2	0	0	2	0	0	0	0	0	0	0	1	0	0	0	0	0	0	0				9909R	0	0	0	0.2	0	0.3	0	0
SW3	0	0	0	0	1	0	0	0	0	0	0	1	0	0	0	0	0	0	0	0	1	0	1	0	0	0	1	0	0	0	0	0	0
SW4	0	0	0	0	0	0	0	1	0	0	1	1	1	0	2	0	0	0	0	0	0	0	0	0	1	0	0	0	0	0	0	0	0					0.075	0.141667	0.15	0.15	0.166667	0.25	0.141667	0.2
SW5	0	0	0	0	0	0	0	0	0	0	0	1	0	0	0	1	0	0	0	0	0	0	0	0	0	0	0	0	0	0	0	0	0					0.0423281	0.0454911	0.0752773	0.0483046	0.0792324	0.0632456	0.0568868	0.0730297
SW6	0	0	0	0	0	0	0	0	0	0	0	0	1	0	0	1	0	0	0	0	0	0	0	0	0	0	0	0	0	0	0	0	0
SW7	0	0	0	0	0	0	0	0	0	0	2	0	0	0	0	0	0	0	0	0	0	0	0	0	0	0	0	0	0	1	0	0	0
SW8	0	0	0	0	0	0	0	0	0	1	0	0	0	0	0	0	0	0	0	0	0	0	0	0	0	0	0	0	0	0	0	0	0
SW9	0	0	1	0	0	0	0	1	1	0	0	0	0	0	0	0	0	1	0	0	0	0	0	0	1	1	0	0	0	0	0	0	2
SW10	0	0	0	0	0	0	0	0	0	0	0	0	1	0	0	0	0	0	0	0	0	0	0	0	0	0	0	0	0	0	0	0	0
W1	0	1	0	0	1	0	1	0	0	0	0	1	2	0	1	0	0	0	0	0	0	0	0	0	1	0	0	0	0	0	0	1	0
W2	1	0	0	0	0	0	0	0	0	0	0	1	0	0	0	0	0	0	0	2	4	0	0	0	0	0	0	0	0	0	0	0	0
W3	0	0	0	0	5	0	0	0	0	0	0	1	1	0	1	0	0	0	0	0	0	0	1	0	0	0	0	0	0	0	0	0	0
W4	0	0	0	0	0	0	0	0	0	0	0	0	0	0	1	0	0	0	0	0	4	0	0	1	0	0	0	1	0	0	0	0	0
W5	0	0	2	0	0	0	0	0	0	0	0	2	0	0	0	0	0	0	0	0	0	0	0	0	0	0	0	0	0	0	0	0	0
W6	0	0	0	0	0	0	2	0	0	0	0	0	0	0	0	0	0	0	0	1	1	0	0	1	0	0	0	0	0	0	0	0	0
W7	0	1	0	0	0	0	0	0	0	2	0	0	1	0	0	0	0	0	0	0	0	0	0	0	0	0	0	0	0	0	0	0	0
W8	0	0	0	0	0	0	0	0	0	0	0	0	0	1	0	0	0	0	0	0	0	0	0	0	0	0	0	0	0	0	0	0	0
W9	0	1	0	0	0	0	1	0	1	1	0	0	0	0	0	0	0	0	0	0	0	0	0	0	0	0	0	0	0	0	0	0	0
W10	0	2	0	0	0	0	0	0	0	0	0	1	0	0	1	0	0	0	0	0	0	0	0	0	0	0	0	0	0	0	0	0	0
NW1	0	1	0	0	0	0	0	0	0	0	0	0	0	0	0	0	0	0	0	0	1	0	0	0	0	0	0	2	0	0	0	4	0
NW2	0	2	0	0	0	1	0	0	0	0	1	1	2	0	0	0	4	0	0	1	1	0	0	0	0	0	0	0	0	0	0	0	0
NW3	0	1	0	1	2	0	0	0	0	0	1	4	0	0	1	0	1	0	0	0	1	0	0	0	0	0	0	0	0	0	0	0	0
NW4	0	0	1	0	0	0	0	2	1	0	0	1	0	0	0	0	0	0	0		0	0	0	0	1	0	0	0	0	0	0	0	0
NW5	0	0	1	0	0	0	0	0	0	0	0	1	0	0	0	0	0	0	0	1	1	0	0	0	0	0	0	0	0	0	0	0	0
NW6	0	0	0	1	0	1	1	0	0	0	0	0	0	0	0	2	0	0	0	0	0	1	0	0	0	0	0	0	3	0	0	0	0
NW7	0	0	0	0	0	0	2	0	0	0	0	0	0	0	0	0	0	0	0	0	0	1	0	0	0	0	0	0	0	0	0	1	0
NW8	0	0	0	0	0	0	0	0	0	0	2	0	0	0	0	0	0	0	0	0	0	0	0	0	0	0	0	0	0	0	0	0	0
NW9	0	0	0	2	0	1	1	2	0	0	0	0	1	0	1	1	0	0	0	0	0	0	0	0	0	0	0	0	0	0	0	0	0
NW10	0	0	0	0	0	0	0	0	0	0	0	0	0	0	0	0	0	0	0	0	0	0	0	0	0	0	0	0	0	0	0	0	0
N1	0	0	0	0	3	0	0	0	0	0	0	2	0	0	0	0	0	0	0	0	0	0	0	0	0	0	0	0	0	0	0	0	0
N2	0	0	0	0	3	4	0	0	0	0	1	2	1	0	0	0	0	0	0	0	0	0	0	0	0	0	0	1	0	0	0	0	0
N3	0	1	0	0	4	5	0	0	0	0	3	0	4	0	2	0	0	0	0	0	0	0	0	0	0	0	0	0	0	0	0	1	0
N4	0	0	0	1	3	7	0	0	0	0	4	0	0	2	2	0	2	0	0	1	1	1	0	1	0	0	1	0	0	0	0	3	2
N5	0	0	0	0	5	1	0	0	0		5		0	0	4	0		1	0		0	0		2	0	0	0	0	0	0	0	5	0
N6	0	0	0	0	6	2	0	0	0		4		2	0	0	0		0	1		0	0		2	0	0	0	0	1	0	0	3	0
N7	0	0	0	0	5	3	0	0	0		3		4		1	1		1	1		0	0		0	2	2	0	0	0	0	0	4	2
N8	0	1	0	0	4	0	0	1	1		2		1		1	0		0			0	1		0	0	2	0		0	0	0	4	5
N9	0	0		0	6	1	0	0	1		0		0					1			0			0	0	0	0		0	1	0	5	3
N10	0	1		0	7	0	0	0	0				1					1			0			0	0	0	0		0	0	1	2	0
NE11	0	0	0	0	0	0	0	0	0	0	1	0	1	0	0	0	0	0	0	0	0	0		0	0	0	0	0	0	0	1	0	1
NE12	0	0	0	0	0	0	0	0	0	0	1	0	0	0	0	0	0	0	0	0	0	0		0	1	0	0	1	0	0	0	0	0
NE13	0	0	0	0	0	0	0	0	0	0		0	2	0	0	0	0	0	0	0	0	0		1	0	0	0	0	0	0	0	0	0
NE14	0	0	0	0	0	0	0	0	0	0	0	0	3	0	0	0	0	0	0	0	0	0		1	0	0	0	0	0	0	0	0	0
NE15	1	0	0	0	0	0	0	0	0	0	1	0	0	0	0	0	0	0	0	0	0	0		0	0	0	0	0	0	0	0	0	0
E11	1	0	0	0	0	0	0	0	0	0	0	0	0	0	0	0	0	0	1	0	0	0		0	0	0	0	0	0	0	0	0	0
E12	0	0	0	0	0	0	1	0	0	0	0	0	0	0	0	0	0	0	0	0	0	1		0	0	0	0	0	0	0	0	0	1
E13	1	0	0	0	0	0	0	0	0	0	0	1	0	0	0	0	0	0	0	0	0	2		0	0	0	0	2	0	0	0	0	1
E14	1	0	0	0	0	1	0	0	0	0	0	0	0	0	1	0	0	0	0	0	0	0		0	0	0	0	0	0	1		1	0
E15	0	0	0	0	0	0	0	0	0	0	0	2	0	0	0	0	0	0	0	0	0	1		1	0	0	0	0	0	0		0	0
SE11	0	0	1	0	0	0	0	0	0	1	0	1	1	0	0	0	1	0	0	0	1	0		1	0	0	0	0	0	0		0	0
SE12	1	0	1	0	0	0	0	0	0	0	1	1	0	0	0	0	0	0	0	0	0	1		0	0	0	0	0	0	0		0	0
SE13	0	1	0	0	0	0	0	1	0	0	2	0	0	0	0	0	0	0	0	0	0	0		0	0	1	0	0	0	0		0	0
SE14	0	0	0	0	0	0	0	0	0	1	1	2	2	0	0	0	0	0	0	0	0	0		0	0	0	0	0	0	0		0	0
SE15	2	1	0	0	0	0	0	0	3	0	0	2	0	0	0	0	0	0	0	0	0	0		0	0	0	0	0	0	0	0	0	0
S11	0	0	0	0	7	0	0	0	0	3	2	0	1	2	0	0	1	0	0	0	0	0		0	0	0	0	0	0	0	0	0	0
S12	0	0	1	0	8	0	0	0	0	0	0	0	0	1	0	0	0	0	0	0	0	1		0	0	0	0	0	0	0	0	0	1
S13	1	0	1	0	8	0	0	0	0	0	0	0	0	0	0	0	0	0	0	0	0	0		0	0	0	0	0	0	0	0	0	0
S14	0	0	0	0	3	0	0	0	1	0	0	0	1	1	0	0	0	0	0	0	0	0		0	1	0	0	0	0	0	0	0	1
S15	0	0	0	0	2	0	0	0	0	0	0	0	1	0	0	0	0	0	0	0	0	0		0	0	0	0	1	0	0	1	0	0
SW11	1	0	0	0	0	0	0	0	0	0	1	1	3	1	0	2	0	1	0	0	0	0		0	0	0	0	0	0	0	1	0	0
SW12	1	0	0	0	0	0	0	0	0	0	1	0	0	0	0	0	0	0	0	0	0	0		0	0	0	0	0	0	0	0	0	0
SW13	0	0	0	0	0	0	0	0	0	2	0	2	1	0	0	0	0	0	0	0	0	0		0	0	0	0	0	0	0	0	0	0
SW14	0	0	0	0	0	0	0	0	0	2	0	0	2	0	0	0	1	0	0	0	0	0		0	0	0	0	0	0	0	0	0	0
SW15	0	1	0	0	0	0	0	0	0	0	0	0	2	0	0	0	0	0	0	0	0	0		0	0	0	0	3	0	0	2	0	1
W11	0	0	0	0	0	0	0	0	0	1	0	0	0	0	0	0	0	0	0	0	0	0		0	0	0	0	0	0	0	0	0	0
W12	0	0	0	0	0	0	0	0	0	1	0	0	1	0	3	0	0	0	0	0	0	1		0	0	0	0	0	0	0	0	0	0
W13	0	0	0	0	0	0	0	0	0	0	0	0	2	0	0	0	0	0	0	0	1	0		0	0	0	0	0	0	0	0	0	0
W14	0	0	0	0	0	0	1	0	0	0	0	0	0	1	0	0	0	0	0	0	0	1		0	0	0	0	0	0	0	0	0	0
W15	0	1	0	0	0	1	0	0	0	0	0	0	1	0	0	0	0	0	1	0	0	0		0	2	0	0	0	0	0	0	0	0
NW11	1	0	0	0	0	0	0	0	0	0	0	0	0	0	0	0	0	0	1	0	0	0		0	0	0	0	0	0	0	0	0	0
NW12	1	0	0	0	1	1	1	0	0	0	0	0	0	0	0	0	0	0	0	0	0	0		0	1	0	0	0	0	0	0	0	0
NW13	0	0	0	0	0	1		0	0	0	0	0	0	0	0	0	0	0	0	0	0	0		0	0	0	0	0	0	0	1	0	0
NW14	0	0	0	0	0	0		0	0	0	0		0	0	0	0	0	0	0	0	0	0		0	0	0	0	0	0	0	0	0	0
NW15	0	0	0	0	0	0	0	0	0	0	0	0	0	0	0	0	0	0	0	0	1	0		0	0	0	0	0	0	1	0	0	0
N11	0	0		2	4	2	0	1	0				2	0				1			0			0		0	0		0	0	1	4	2
N12	0	0		0	7	0	0	0	0				0					2						1		0	0		0	1	0	1	0
N13	0	2		0	9	1	0	0	1				0					0						0		0	0		0	0	0	0	0
N14	0	0		0	7	0	0	0	0		0		0					0						0		0	0		0	0	0	4	0
N15	0	1		0	4	2	0	0	1				3					0						0			0		0	0	1	1	0

## Sheet: Figure 2
Sucrose vs. Cocaine
	Active Nose pokes d4
Virus	Laser	Nonlaser	Laser-paired reward	% Laser Preference
ChR2	7	1	Sucrose	87.5
ChR2	11	1	Sucrose	91.6667
ChR2	9	2	Sucrose	81.8182
ChR2	9	0	Cocaine	100
ChR2	9	1	Cocaine	90
ChR2	8	4	Cocaine	66.6667
ChR2	11	0	Sucrose	100
ChR2	10	1	Cocaine	90.9091
ChR2	10	1	Sucrose	90.9091
ChR2	12	0	Cocaine	100
ChR2	10	1	Cocaine	90.9091
eYFP	1	6	Cocaine	14.2857
eYFP	1	4	Cocaine	20
eYFP	6	4	Sucrose	60
eYFP	11	0	Sucrose	100
eYFP	9	2	Cocaine	81.8182

## Sheet: Figure 3
Figure 3A					Figure 3B						Figure 3C				Figure 3D
Shock Rod Startle					Time spent treading			Mound building			Rod Touches		Proximity to Rod		Rod Chewing		No laser days
						Laser
Animal	Touch	Startle? (Y or N)	Size of startle		Virus	Time	Virus	height	width	length	Virus	Touches	Virus	cm from left wall	Virus	Time	Virus	Time treading	Touches	Time chewing
10025	1	Y	1		ChR2	0	ChR2	5.13	9.41	7.43	ChR2	34	ChR2	13.34	ChR2	348	ChR2	2	3	4
	2	Y	1		ChR2		ChR2	3.3	0	0	ChR2	1	ChR2	18.19	ChR2	6	ChR2	6	14	26
	3				ChR2	0	ChR2	1.89	0	0	ChR2	5	ChR2	7.28	ChR2	232	ChR2	0	2	0
10026	1	Y	1		ChR2	0	ChR2	1.77	0	0	ChR2	12	ChR2	6.25	ChR2	0	ChR2	0	0	0
	2	Y	1		ChR2	15	ChR2	1.94	0	0	ChR2	1	ChR2	7.37	ChR2	0	eYFP	1	0	0
	3				ChR2	0	ChR2	5.74	14.68	5.21	ChR2	19	ChR2	5.34	ChR2	22	eYFP	121	1	0
10027	1	Y	1		ChR2	0	ChR2	5.27	12	3.33	ChR2	0	ChR2	25.6	ChR2	0	ChR2	0	0	0
	2	Y	1		ChR2	0	ChR2	2.31	0	0	ChR2	2	ChR2	29.2	ChR2	7	ChR2	0	0	0
10040	1	N	0		ChR2	0	ChR2	1.41	0	0	ChR2	19	ChR2	28.7	ChR2	193	ChR2	0	5	0
	2	Y	0.5		ChR2	0	ChR2	2.4	0	0	ChR2	3	ChR2	4.62	ChR2	21	ChR2	32	0	0
	3	Y			ChR2	2	ChR2	1.9	0	0	ChR2	1	ChR2	28.9	ChR2	0	eYFP	233	1	0
10041	1	Y	1		ChR2	1	ChR2	1.59	0	0	ChR2	4	ChR2	7.12	ChR2	12	eYFP	0	0	0
	2	Y	1		ChR2	50	ChR2	2.59	8.9	2.41	ChR2	8	ChR2	8.74	ChR2	43	eYFP	46	0	0
	3	N			ChR2	0	ChR2	2.25	0	0	ChR2	3	ChR2	7.72	ChR2	0
10042	1	Y	1		ChR2	7	ChR2	1.76	0	0	ChR2	2	eYFP	25.24	ChR2	0
	2	Y	1		ChR2	0	eYFP	1.43	0	0	ChR2	4	eYFP	30.29	ChR2	177
10052	1	Y	1		ChR2	161	eYFP	1.64	0	0	ChR2	6	eYFP	36.32	ChR2	0
	2		1		ChR2	0	eYFP	5.05	26.32	3.75	ChR2	7	eYFP	31.63	ChR2	63
10053	1	Y	1		ChR2	0	eYFP	6.02	38	4.61	ChR2	6	eYFP	24.91	ChR2	166
	2	Y	1		ChR2	0	eYFP	4.86	16.47	3.42	ChR2	3	eYFP	33.26	ChR2	34
	3	Y			ChR2	0	eYFP	5.04	7.43	11.48	ChR2	25			ChR2	306
10054	1	Y	1		eYFP	51	eYFP	3.73	19.7	4.7	eYFP	1			eYFP	0
	2	Y	1		eYFP	0	ChR2	5.23	19.7	3.99	eYFP	1			eYFP	0
10055	1	Y	1		eYFP	878	ChR2	7.62	17.24	6.69	eYFP	2			eYFP	0
	2	Y	1		eYFP	0	eYFP	1.91	0	0	eYFP	0			eYFP	0
	3	Y			eYFP	61	eYFP	2.03	0	0	eYFP	0			eYFP	0
10056	1	Y	1		eYFP	24	eYFP	3.28	9.5	6.98	eYFP	0			eYFP	0
	2	Y	1
10057	1	Y	1
	2	Y	1
	3	N
10058	1	N	0
	2	Y	0.5
	3	Y
10059	1	Y	1
	2	Y	1
10270	1	Y	1
	2		1
10271	1	Y	1
	2	Y	1
	3	Y
	4	Y
10273	1	Y	1
	2	N	0.5
10274	1	N	0
	2	Y	0.5
10275	1	Y	1
	2	Y	1
	3	Y
10276	1	Y	1
	2	Y	1
10298	1	Y	1
	2	Y	1
	3	Y
10299	1	Y	1
	2	Y	1
10300	1	Y	1
	2	N	0.5
10301	1	Y	1
	2	Y	1
10308	1	Y	1
	2	Y	1
10309	1	Y	1
	2	Y	1
	3	Y
10310	1	Y	1
	2	Y	1
10311	1	Y	1
	2	Y	1
10311	1	Y	1
	2	Y	1
10221	1	Y	1
	2	Y	1
	3	Y
10222	1	Y	1
	2		1
10223	1	Y	1
	2	Y	1
	3	Y
10224	1	Y	1
	2	Y	1

## Sheet: Figure 4
Figure 4A					Figure 4B
Barrier Introduced					Conditioned Reinforcement Test
Virus	#Crosses	#Touches	Time chewing		Virus	CS+ Active pokes	CS+ Inactive	CS+Active	CS-Inactive	CS+Act-Inac	CS-Act-Inact
ChR2	3	1	0		eYFP	9	7	5	12	2	-7
ChR2	8	0	10		eYFP	10	9	5	10	1	-5
ChR2	8	1	9		eYFP	8	17	47	10	-9	37
ChR2	4	4	0		eYFP	19	6	8	5	13	3
eYFP	4	1	0		ChR2	39	6	20	33	33	-13
eYFP	3	0	0		ChR2	43	4	23	12	39	11
ChR2	0	1	0		ChR2	10	7	26	13	3	13
ChR2	3	1	3		ChR2	11	10	5	3	1	2
eYFP	2	1	0		ChR2	20	5	10	3	15	7
eYFP	0	0	0		ChR2	15	3	15	5	12	10
eYFP	1	0	0		eYFP	8	20	8	5	-12	3
eYFP	1	1	0		eYFP	17	13	6	9	4	-3
					ChR2	15	6	13	20	9	-7
					ChR2	17	6	17	6	11	11

## Sheet: Figure 5 and Supp Table 1
Figure 5
Distant Fos Quantification				Conditions: 0=homecage, 1=ChR2 laser+sucrose/cocaine, 2=ChR2 laser+shockrod, 3=eYFP laser+shockrod, 4=eYFP laser
Condition	mOFC	IL	PrL	rmAcb shell	AcbCore	cAcbshell	VP	antInsula	postInsula	Insulatot	DMS	DLS	Total CPU	PVT	Lat Hyp	periforn LH	SNC	VTA	PAG	BLA	BNST
1	0	10	4	7	9	0	0	6	5	18	1	2	5	1	6	7	4	16	3	3	4
1	0	10	5	7	1	0	0	6	4	13	2	3	7	0	3	3	6	10	8	4	3
1	0	0	5	0	3	0	0	0	0	0	0	2	3	0	2	0	3	10	3	2	2
1	0	0	3	0	3	0	0	0	0	0	1	1	3	0	4	0	2	11	7	2	2
1	0	3	0	0	0	0	0	5	4	13	2	2	9	0	0	4	3	0	0	5	2
1	0	4	0	0	0	0	0	10	7	20	1	5	11	0	0	3	2	0	0	3	1
2	0	11	0	4	4	4	0	15	12	38	7	3	14	12	5	11	3	1	2	2	5
2	0	9	0	5	3	0	0	8	4	29	6	3	14	0	5	17	3	1	1	6	2
2	0	9	0	3	2	0	0	9	16	30	0	0	1	7	5	5	4	7	3	2	1
2	0	14	0	6	3	0	0	7	6	19	4	5	9	0	2	6	6	3	3	9	6
3	0	5	0	7	5	4	0	2	2	9	0	1	3	5	3	5	0	1	9	2	0
3	0	6	0	8	6	4	0	2	1	5	1	0	3	0	3	2	0	1	6	1	0
3	0	6	0	3	1	3	0	1	2	5	0	0	1	5	1	2	0	1	6	1	0
3	0	9	0	7	3	3	0	0	0	0	0	1	1	0	1	0	0	0	5	0	0
3	0	10	0	4	5	4	19	2	7	14	9	0	10	12	5	5	2	7	10	5	5
3	0	12	0	6	5	4	18	2	2	7	12	7	21	0	5	3	1	3	8	4	4
3	0	0	0	4	5	4	9	2	4	9	3	1	5	7	3	3	0	1	5	1	3
3	0	0	0	2	2	4	2	2	3	7	0	1	1	0	2	2	0	1	5	2	2
0	2	2	0	1	5	6	4	1	0	1	1	0	1	4	1	0	1	0	2	0	0
0	2	1	1	0	7	7	7	1	1	3	0	0	0	0	4	1	1	0	0	0	0
0	0	2	0	0	0	1	6	0	0	0	1	1	3	1	2	0	3	1	2	0	0
0	1	1	1	2	1	1	7	2	1	4	0	1	3	0	3	1	2	0	0	1	0
2	3	8	3	2	3	0	2	2	4	9	3	1	4	4	6	3	2	10	1	5	6
2	12	7	7	3	0	3	2	2	0	2	2	0	7	0	6	0	2	0	1	9	2
2	19	16	6	8	3	0	10	17	7	38	2	4	22	2	7	14	1	5	2	5	33
2	18	13	1	6	6	0	5	21	35	74	4	4	36	0	5	18	2	0	0	5	27
2	6	5	11	4	4	0	18	5	6	23	3	6	16	6	11	12	0	8	0	10	0
2	15	12	6	3	3	0	14	8	8	21	2	2	22	0	5	5	0	0	0	6	0
2	2	6	9	2	2	0	5	4	6	12	10	11	44	16	9	2	0	0	0	17	18
2	3	13	11	5	2	0	3	3	6	14	7	11	31	0	5	5	0	0	0	7	21
3	12	9	16	2	1	0	9	1	0	3	0	1	6	12	4	2	3	3	2	4	3
3	22	10	7	4	4	0	6	3	1	4	2	1	6	0	4	0	1	0	2	3	4
4	0	6	6	3	1	1	5	1	6	11	1	1	2	5	3	4	7	4	0	6	3
4	0	5	1	2	2	1	6	5	3	15	0	0	1	0	0	7	5	0	0	19	1
3	4	5	2	2	1	0	12	9	2	19	2	1	6	6	3	8	1	9	0	10	10
3	3	3	2	6	1	0	7	8	0	10	0	2	5	0	6	2	1	0	0	0	8
3	20	1	5	2	5	0	10	1	0	3	7	3	21	1	6	2	4	1	0	19	8
3	13	2	11	6	4	0	5	0	0	4	1	2	17	0	7	4	1	1	0	19	19
1	2	4	6	2	3	0	0	5	0	5	2	0	8	24	3	0	1	2	3	6	2
1	1	5	5	2	5	0	0	4	0	4	0	1	10	0	5	0	3	0	5	3	0
2	4	1	2	0	2	0	0	0	0	0	3	1	8	11	8	0	2	5	0	0	1
2	1	1	6	0	0	0	1	0	0	0	1	1	4	0	7	0	1	0	0	0	4
2	3	2	3	0	6	4	16	3	1	5	1	4	12	1	0	1	7	0	2	5	4
2	6	2	2	0	4	2	8	0	0	1	2	1	8	0	0	1	2	0	1	6	13
2	0	7	7	1	4	4	0	10	2	15	1	3	8	6	6	3	4	7	5	4	1
2	0	8	9	1	3	1	0	5	3	10	1	2	7	0	2	2	3	0	3	7	0

## Sheet: Figure 6
Figure 6
Fear conditioning
Figure 6B
Virus	Baseline % freezing	Laser Trial 1	Nonlaser trial 1	Laser trial 2	Nonlaser trial 2	Laser trial 3	Nonlaser trial 3	Laser trial 4	Nonlaser trial 4	Laser trial 5	Nonlaser trial 5
ChR2	1.67	90	46	20	100	30	20	80	90	90	0
ChR2	0	10	40	40	70	30	0	20	70	40	20
ChR2	0	70	36	0	10	90	70	100	60	100	40
ChR2	4	60	26	0	20	100	0	90	60	60	50
ChR2	0	90	44	30	70	50	70	60	0	90	50
ChR2	0	80	42	80	0	90	70	40	100	60	40
ChR2	0	30	16	20	0	40	30	60	20	40	10
ChR2	1.67	30	50	10	50	60	80	50	50	40	60
eYFP	9.17	90	54	90	70	50	50	50	0	0	60
eYFP	1.67	0	8	20	0	10	10	0	0	10	10
eYFP	23.33	90	86	90	90	90	80	90	90	80	80
eYFP	19.17	70	78	80	100	80	80	60	80	50	50
eYFP	2.5	90	70	60	100	50	60	80	50	60	80
Figure 6C	Odor avoidance
	Time in chambers
Virus	CS+ side	CS-side	middle
eYFP	314	505	112
eYFP	329	437	144
ChR2	433	337	194
ChR2	287	515	153
ChR2	170	599	165
ChR2	230	540	172
ChR2	406	441	131
ChR2	186	643	155
eYFP	509	290	133
eYFP	441	337	171
eYFP	423	358	170
ChR2	245	564	173
ChR2	286	491	139

## Sheet: Figure 7
Figure 7
CeA laser self-stimulation
Figure 7C
Virus	Laser duration	Active touches	Inactive touches
ChR2	1	8	63
ChR2	1	752	4
ChR2	1	96	42
ChR2	1	63	26
ChR2	1	237	42
ChR2	8	10	12
ChR2	8	11	4
ChR2	8	255	15
ChR2	8	63	26
eYFP	1	0	0
eYFP	1	0	3
eYFP	8	62	19
eYFP	8	11	0
eYFP	1	0	4
eYFP	1	225	71
eYFP	8	25	24

## Sheet: Supplementary Figure 1
Sfig 1A
	ChR2 expression Spread
		Axes										Chr2 Laser
	Picture	N	NE	E	SE	S	SW	W	NW		ActLvl	Vehicle	Normal
	19	0.7	0.9	0.1	0	0.85	0.8	0.85	0.8		0.25x	0	0
	121	0.7	1.05	1.5	1.35	1.35	1.15	0.95	1.15		0.5x	0	0
	122-101	0.7	0	0	0	0.7	0.1	0.05	0.05		0.75x	0	0
	126	1	1.05	1.25	0.5	1.25	1.2	1.2	1.25		1.5x	0.44375	0.44375
	127	0.35	0.1	0	0	0.5	0.25	0.15	0.25		2x	0.475	0.475
	194	0.2	0.65	0.65	0.15	0.55	0.2	0.1	0.6		3x	0.30625	0.30625
	194R	1.1	0.75	0.9	1.35	1.2	1	0.9	0.9		4x	0.2125	0.2125
	299	0.7	0.1	1.2	0.85	0.9	1.35	1	0.35		5x	0.01875	0.01875
		0.68125	0.575	0.7	0.525	0.9125	0.75625	0.65	0.66875
Sfig 1B-C
	Conditions: 0=baseline home cage, 1=ChR2 laser+cocaine, 2=ChR2 laser+ shockrod, 3=ChR2 laser, 4=ChR2 laser+ sucrose, 5=eYFP laser+shockrod, 6=eYFP laser, 7=ChR2 laser+shockgrid, 8=eYFP laser+shockgrid
	Fos Count
Condition	within 50um	within 100um	within 150um
1	24	24	34
2	11	11	13
3	11	13	10
2	9	10	10
4	8	9	13
3	10	10	14
2	9	9	9
2	9	8	10
2	9	9	9
5	9	9	9
5	9	9	9
6	3	3	3
7	16	19	18
8	9	11	10
8	9	11	9
7	12	13	12
5	9	9	9
1	10	11	10
2	14	17	18
3	14	16	16
5	10	9	10
2	10	14	13
2	12	21	13
4	8	9	13
2	10	9	11
3	8	13	11
2	8	8	8
2	9	10	10
2	8	11	12
5	9	9	11
6	1	4	5
7	14	22	20
8	9	9	14
8	9	9	9
0	2	2	0
0	6	3	0

## Sheet: Supplementary Figure 2
Figure Sfig 2A-B
Virus	Laser pairing	Laser D1	Nonlaser D1	Laser D2	Nonlaser D2	Laser D3	Nonlaser D3	Laser D4	Nonlaser D4
ChR2	sucrose	4	4	8	1	9	0	7	1	50	88.89	100	77.78
ChR2	cocaine	5	1	8	0	6	3	11	1	83.33	100	66.67	83.33
ChR2	cocaine	7	5	4	8	7	5	9	2	58.33	33.33	58.33	80
ChR2	sucrose	2	2	5	1	7	0	9	0	50	83.33	100	100
ChR2	cocaine	10	2	10	2	8	1	9	1	83.33	83.33	88.89	90
ChR2	cocaine	9	2	11	1	8	4	8	4	81.82	91.67	66.67	66.67
ChR2	sucrose	3	6	4	5	9	0	11	0	33.33	44.44	100	100
ChR2	cocaine	11	0	10	0	0	9	10	1	100	100	0	90.91
ChR2	sucrose	1	7	1	4	7	3	10	1	12.5	20
eYFP	sucrose	5	0	11	1	11	1	12	0	77.78	81.25	81.25	87.5
eYFP	cocaine	2	3	2	2	1	0	10	1	44.44	50	60	27.27
eYFP	cocaine	1	7	1	7	8	2	1	6	25	25	71.43	40
eYFP	cocaine	6	0	11	1	9	3	1	4	80	81.25	68.75	42.86
eYFP	sucrose	5	7	8	4	4	6	6	4	43.75	62.5
ChR2	cocaine	10	2	10	2	9	2	11	0
ChR2	sucrose	3	6	8	4	9	0	9	2
Figure Sfig 2C
Inactive Nosepokes											Latency to choose on forced choice trials
Virus	Laser pairing	Laser D1	Nonlaser D1	Laser D2	Nonlaser D2	Laser D3	Nonlaser D3	Laser D4	Nonlaser D4		Laser	Nonlaser
ChR2	sucrose	0	0	0	0	0	0	0	0		5.4	12.2
ChR2	cocaine	1	1	3	0	2	0	0	0		1.9	7.9
ChR2	cocaine	2	0	4	2	4	2	5	1		4	253
ChR2	sucrose	0	0	4	0	1	0	12	0		3	250
ChR2	cocaine	3	1	3	1	4	2	4	0		1.43	285
ChR2	cocaine	6	2	5	1	4	1	4	1		9.6	44.6
ChR2	sucrose	2	3	3	1	9	0	7	0		1.2	11.2
ChR2	cocaine	8	1	6	0	0	4	3	2		2	43.9
ChR2	sucrose	0	11	1	4	4	1	8	2		2	36
eYFP	sucrose	4	0	2	1	2	1	2	0		1.5	25
eYFP	cocaine	1	3	0	0	1	1	0	2
eYFP	cocaine	2	4	2	4	2	0	0	1
eYFP	cocaine	1	0	5	0	4	2	0	0
eYFP	sucrose	4	5	2	1	5	5	9	4
ChR2	cocaine	0	0	2	1	3	7	5	1
ChR2	sucrose	1	0		0	7	1	12	0

## Sheet: Supplementary Figure 3
Sfigure 3
Fig Sfig 3A					Fig Sfig 3B				Fig Sfig 3C
Time spent treading					#Touches				Time chewing
Virus	D1	D2	D3	Virus	D1	D2	D3	Virus	D1	D2	D3
ChR2	0	0	0	ChR2	9	6	34	ChR2	35	179	348
ChR2	0	0	0	ChR2	11	25	1	ChR2	0	0
ChR2	2	3	0	ChR2	8	6	5	ChR2	43	50	232
eYFP	0	0	15	eYFP	4	3	12	eYFP	1	43	0
ChR2	0	0	0	ChR2	3	15	1	ChR2	0	0	0
ChR2	0	15	0	ChR2	2	1	19	ChR2	0	0	22
ChR2	53	21	0	ChR2	2	1	0	ChR2	0	0	0
ChR2	0	6	0	ChR2	4	1	2	ChR2	11	0	7
ChR2	10	5	2	ChR2	3	0	19	ChR2	0	148	193
ChR2	0	0	1	ChR2	13	2	3	ChR2	0	22	21
ChR2	164	0	50	ChR2	0	11	1	ChR2	0	220	0
eYFP	144	26	0	eYFP	3	10	4	eYFP	12	122	12
ChR2	70	23	7	ChR2	1	7	8	ChR2	7	148	43
ChR2	14	0	0	ChR2	8	7	3	ChR2	0	8	0
ChR2	126	61	161	ChR2	4	6	2	ChR2	112	0	0
ChR2	464	3	0	ChR2	3	5	4	ChR2	57	87	177
ChR2	203	0	0	ChR2	5	5	6	ChR2	54	133	0
ChR2	73	30	0	ChR2	3	7	7	ChR2	165	92	63
ChR2	72	0	0	ChR2	5	9	6	ChR2	28	97	166
ChR2	0	0	51	ChR2	8	1	3	ChR2	251	0	34
eYFP	12	260	0	eYFP	6	3	25	ChR2	0	235	306
eYFP	149	0	878	eYFP	8	11	0	eYFP	0	0	0
eYFP	88	61	0	eYFP	4	0	1	eYFP	0	0	0
eYFP	87	219	189	eYFP	2	2	1	eYFP	0	0	0
eYFP	631	743	167	eYFP	1	1	2	eYFP	0	0	0
eYFP	19	0	194	eYFP	1	2	0	eYFP	0	0	0

[truncated: 2 more sheets: Supplementary Figure 4, Supplementary Figure 5]
